# Supplementary material for: Meropenem Model-Informed Precision Dosing in the Treatment of Critically Ill Patients: Can We Use It?
Source: Antibiotics (Basel). 2023 Feb 13;12(2):383. doi: 10.3390/antibiotics12020383 (PMC9951903; doi:10.3390/antibiotics12020383)
Supplement: Supplementary file 1 [file antibiotics-12-00383-s001.zip]

Archive with 1 entries (1 files):
- antibiotics-2197297-supplementary.pdf
